# Supplementary material for: Platycodonis Radix Alleviates LPS-Induced Lung Inflammation through Modulation of TRPA1 Channels
Source: Molecules. 2023 Jul 5;28(13):5213. doi: 10.3390/molecules28135213 (PMC10343319; doi:10.3390/molecules28135213)
Supplement: Supplementary file 1 [file molecules-28-05213-s001.zip]

Archive with 1 entries (1 files):
- molecules-2468579-supplementary.pdf
